# Supplementary material for: Heterologous Booster Dose with CORBEVAX following Primary Vaccination with COVISHIELD Enhances Protection against SARS-CoV-2
Source: Vaccines (Basel). 2022 Dec 14;10(12):2146. doi: 10.3390/vaccines10122146 (PMC9781398; doi:10.3390/vaccines10122146)
Supplement: Supplementary file 1 [file vaccines-10-02146-s001.zip]

Archive with 1 entries (1 files):
- vaccines-1931398-supplementary.pdf
